# Supplementary material for: Decoupling PER phosphorylation, stability and rhythmic expression from circadian clock function by abolishing PER-CK1 interaction
Source: Nat Commun. 2022 Jul 9;13:3991. doi: 10.1038/s41467-022-31715-4 (PMC9271041; doi:10.1038/s41467-022-31715-4)
Supplement: Supplementary file 4 — Source Data [file 41467_2022_31715_MOESM4_ESM.xlsx]

## Sheet: Figure1B
				Protein Ladder：cat.no.26616（Thermo Fisher）
				IP：GFP WB:FLAG																	INPUT：FLAG
				IP：GFP WB:GFP
																					INPUT:GFP
																					INPUT：ACTIN 26619

## Sheet: Figure1C
							Protein Ladder：cat.no.26619（Thermo Fisher）

## Sheet: Figure1F
								Protein Ladder：cat.no.26619（Thermo Fisher）

## Sheet: Figure2A
									Protein Ladder：cat.no.26619（Thermo Fisher）

## Sheet: Figure2B
							Protein Ladder：cat.no.26619（Thermo Fisher）
							ACTIN
							FLAG
							GFP

## Sheet: Figure 2C
							Protein Ladder：cat.no.26619（Thermo Fisher）																	Protein Ladder：cat.no.26616（Thermo Fisher）																	Protein Ladder：cat.no.26616（Thermo Fisher）
							FLAG																	GFP																	ACTIN
	ACTIN					FLAG				FLAG/ACTIN	Normalized
①	1	2205	115.427	254517		1	1870	33.876	63348	0.248895
	2	2205	117.223	258477		2	1870	30.507	57049	0.220712				FLAG/ACTIN				Normalized
	3	2205	116.602	257108		3	1870	9.776	18281	0.0711024				①	②	③	Average	①	②	③	④
	4	2205	114.831	253202		4	1870	1.945	3638	0.014368				0.248895	0.268661	0.23189	0.249815	0.996316	1.07544	0.928246	0.999211
	5	2205	113.263	249746		5	1870	0.397	742	0.00297102				0.220712	0.141556	0.146303		0.883501	0.566642	0.585644	0.624848
	6	2205	114.795	253124		6	1870	0.982	1837	0.00725731				0.0711024	0.0337808	0.0335201		0.28462	0.135223	0.134179	0.214082
	7	2205	119.177	262785		7	1870	102.01	190759	0.725913				0.014368	0.00657459	0.0039053		0.0575144	0.0263178	0.0156328	0.0741807
	8	2205	121.333	267539		8	1870	84.545	158100	0.590942				0.00297102	0.00453172	0.00271679		0.0118929	0.0181403	0.0108752	0.0164617
	9	2205	108.394	239009		9	1870	65.994	123408	0.516332				0.00725731	0.00524901	0.00276636		0.0290507	0.0210116	0.0110736	0.0104235
	10	2205	118.177	260581		10	1870	52.266	97737	0.375073				0.725913	0.682573	0.743827	0.717438	1.01181	0.951404	1.03678	1.01066
	11	2205	121.343	267562		11	1870	38.589	72161	0.269698				0.590942	0.64723	0.673563		0.823684	0.902141	0.938846	0.798876
	12	2205	129.659	285897		12	2210	15.052	33265	0.116353				0.516332	0.561646	0.601187		0.719689	0.78285	0.837964	0.547145
②	13	2205	142.239	313637		13	2135	39.467	84262	0.268661				0.375073	0.352367	0.493273		0.522796	0.491146	0.687548	0.545496
	14	2205	152.116	335415		14	2135	22.239	47480	0.141556				0.269698	0.106093	0.296448		0.375919	0.147878	0.413204	0.429402
	15	2205	137.018	302124		15	2135	4.78	10206	0.0337808				0.116353	0.0319766	0.254268		0.162179	0.0445706	0.354411	0.337598
	16	2205	127.406	280930		16	2135	0.865	1847	0.00657459
	17	2205	139.305	307168		17	2135	0.652	1392	0.00453172
	18	2205	135.475	298723		18	2135	0.734	1568	0.00524901
	19	2205	146.72	323517		19	2135	68.954	147216	0.455049	0.682573
	20	2205	138.023	304341		20	2135	61.508	131319	0.431486	0.64723
	21	2205	147.02	324180		21	1860	65.26	121383	0.374431	0.561646
	22	2205	142.558	314340		22	1860	39.7	73842	0.234911	0.352367
	23	2205	132.652	292498		23	1860	11.123	20688	0.0707287	0.106093
	24	2205	150.088	330945		24	1860	3.793	7055	0.0213177	0.0319766
③	1	2622	118.577	310908		1	1972	73.12	144193	0.46378	0.23189
	2	2622	123.397	323548		2	1972	48.008	94672	0.292606	0.146303
	3	2622	126.352	331294		3	1972	11.263	22210	0.0670402	0.0335201
	4	2622	114.798	301001		4	1972	1.192	2351	0.00781061	0.0039053
	5	2622	118.974	311949		5	1972	0.86	1695	0.00543358	0.00271679
	6	2622	112.292	294430		6	1972	0.826	1629	0.00553272	0.00276636
	7	2622	111.871	293325		7	1972	110.64	218183	0.743827
	8	2622	117.201	307300		8	1972	104.962	206986	0.673563
	9	2622	117.057	306923		9	1972	93.569	184518	0.601187
	10	2622	116.537	305561		10	1972	76.433	150725	0.493273
	11	2622	119.691	313829		11	1972	47.177	93034	0.296448
	12	2622	116.258	304828		12	1972	39.304	77508	0.254268				FLAG（26619）								ACTIN（26616）
④	1	2142	67.922	145489	144307	1	2135	99.323	212055	210919	1.4616	0.999211
	2	2142	61.35	131412	130230	2	2135	56.284	120166	119030	0.913998	0.624848
	3	2142	59.347	127122	125940	3	2135	19.004	40574	39438	0.313149	0.214082
	4	2142	56.669	121385	120203	4	2135	6.641	14179	13043	0.108508	0.0741807
	5	2142	53.598	114806	113624	5	2135	1.814	3872	2736	0.0240794	0.0164617
	6	2142	50.308	107760	106578	6	2135	1.293	2761	1625	0.015247	0.0104235
	7	2142	55.616	119129	117947	7	2135	116.821	249412	248276	2.10498	1.01066
	8	2142	54.871	117533	116351	8	2135	91.208	194730	193594	1.66388	0.798876
	9	2142	60.172	128888	127706	9	2135	68.696	146667	145531	1.13958	0.547145
	10	2142	56.232	120450	119268	10	2135	50.493	107803	106667	0.894347	0.429402
	11	2142	48.606	104113	102931	11	2135	34.431	73511	72375	0.703141	0.337598
	12	2142	39.057	83660	82478	12	2135	44.423	94843	93707	1.13615	0.545496
	13	2142	0.552	1182		13	2135	0.532	1136

## Sheet: Figure2D
								Protein Ladder：cat.no.26619（Thermo Fisher）

## Sheet: Figure2E
																				Protein Ladder：cat.no.26619（Thermo Fisher）

## Sheet: Figure3A
										Protein Ladder：cat.no.26619（Thermo Fisher）

## Sheet: Figure3C
										Protein Ladder：cat.no.26619（Thermo Fisher）

[truncated: 20 more sheets: Figure3D, Figure3E, Fig4B, Fig4C, Figure4D, Figure4E, Figure4F, Figure4G, Figure4H-I, Figure5, Figure6D, Figure6E-F, Figure7A, Figure7B, Supplementary Figure 1A, Supplementary Figure 1B, Supplementary Figure 1C, Supplementary Figure 1D, Supplementary Figure 2, Supplementary Figure 4]
